# Supplementary material for: 4-D Computational Modeling of Cardiac Outflow Tract Hemodynamics over Looping Developmental Stages in Chicken Embryos
Source: J Cardiovasc Dev Dis. 2019 Feb 27;6(1):11. doi: 10.3390/jcdd6010011 (PMC6463052; doi:10.3390/jcdd6010011)
Supplement: Supplementary file 1 [file jcdd-06-00011-s001.zip]

Archive with 2 entries (2 files):
- jcdd-417052-supplementary.avi
- Supplementary figures and captions.docx
